# Supplementary material for: Perceptions of Endocrine Clinicians Regarding Climate Change and Health
Source: Int J Environ Res Public Health. 2025 Jan 21;22(2):139. doi: 10.3390/ijerph22020139 (PMC11855314; doi:10.3390/ijerph22020139)
Supplement: Supplementary file 1 [file ijerph-22-00139-s001.zip]

Archive with 1 entries (1 files):
- ijerph-3392938-supplementary.pdf
